# Supplementary material for: Modulation of α-Mannosidase 8 by Antarctic Endophytic Fungi in Strawberry Plants Under Heat Waves and Water Deficit Stress
Source: Int J Mol Sci. 2025 Dec 1;26(23):11650. doi: 10.3390/ijms262311650 (PMC12691858; doi:10.3390/ijms262311650)
Supplement: Supplementary file 1 [file ijms-26-11650-s001.zip]

Archive with 1 entries (1 files):
- ijms-3995991-supplementary.pdf
